# Supplementary material for: Expression of Toll-like Receptors on Lymphocyte Subpopulations and Their Soluble Forms in Serum and Urine of Women with Endometriosis
Source: Cells. 2025 Aug 18;14(16):1273. doi: 10.3390/cells14161273 (PMC12384095; doi:10.3390/cells14161273)
Supplement: Supplementary file 1 [file cells-14-01273-s001.zip]

Archive with 1 entries (1 files):
- cells-3759481-supplementary.pdf
